# Supplementary material for: The Braincase of Eocaecilia micropodia (Lissamphibia, Gymnophiona) and the Origin of Caecilians
Source: PLoS One. 2012 Dec 5;7(12):e50743. doi: 10.1371/journal.pone.0050743 (PMC3515621; doi:10.1371/journal.pone.0050743)
Supplement: Dataset S1 — Nexus file of the character-taxon matrix used in the current study. (NEX) [file pone.0050743.s003.nex]

#NEXUS 
[MacClade 4.08a registered to Free Download Version, ]


BEGIN TAXA;
	DIMENSIONS  NTAX=64;
	TAXLABELS
	Acanthostega
	Proterogyrinus
	Balanerpeton
	Dendrerpeton
	Tuditanus
	Asaphestera
	Hapsidopareion
	Saxonerpeton
	Pantylus
	Cardiocephalus_sternbergi
	Cardiocephalus_peabodyi
	Euryodus_primus
	Euryodus_dalyae
	Pelodosotis
	Micraroter
	Rhynchonkos
	Eocaecilia
	Microbrachis
	Batropetes
	Utaherpeton
	Stegotretus
	Sauropleura_scalaris
	Ptyonius
	Urocordylus
	Keraterpeton_galvani
	Batrachiderpeton
	Diceratosaurus
	Diplocaulus_magnicornis
	Diploceraspis
	Scincosaurus
	Brachydectes
	Adelogyrinus
	Oestocephalus
	Phlegethontia
	Greererpeton
	Seymouria_baylorensis
	Limnoscelis
	Branchiosauridae
	Micromelerpetontidae
	Tersomius
	Ecolsonia
	Acheloma
	Eryops
	Doleserpeton
	Salamanders
	frogs
	Albanerpetontidae
	Micropholis
	Eoscopus
	Tambachia
	Triadobatrachus
	Karaurus
	Gerobatrachus
	Platyrhinops
	Amphibamus
	Rhinatrematidae
	Ichthyophiidae
	Scolecomorphidae
	Herpelidae
	Caeciliidae
	Typhlonectidae
	Dermophidae
	Siphonopidae
	Indotyphlidae;
END;


BEGIN CHARACTERS;
	DIMENSIONS  NCHAR=308;
	FORMAT SYMBOLS= " 0 1 2 3 4 5 6 7" MISSING=? GAP=- ;
	CHARSTATELABELS  
		1  A1,  2  A2,  3  A3,  4  A4,  5  A5,  6  A6,
  7  A7,  8  A8,  9  A9,  10  A10,  11  A11,
  12  A12,  13  A13,  14  A14,  15  A15,  16  A16,
  17  A17,  18  A18,  19  A19,  20  A20,  21  A21,
  22  A22,  23  A23,  24  A24,  25  A25,  26  A26,
  27  A27,  28  A28,  29  A29,  30  A30,  31  A31,
  32  A32,  33  A33,  34  A34,  35  A35,  36  A36,
  37  A37,  38  A38,  39  A39,  40  A40,  41  A41,
  42  A42,  43  A43,  44  A44,  45  A45,  46  A46,
  47  A47,  48  A48,  49  A49,  50  A50,  51  A51,
  52  A52,  53  A53,  54  A54,  55  A55,  56  A56,
  57  A57,  58  A58,  59  A59,  60  A60,  61  A61,
  62  A62,  63  A63,  64  A64,  65  A65,  66  A66,
  67  A67,  68  A68,  69  A69,  70  A70,  71  A71,
  72  A72,  73  A73,  74  A74,  75  A75,  76  A76,
  77  A77,  78  A78,  79  A79,  80  A80,  81  A81,
  82  A82,  83  A83,  84  A84,  85  A85,  86  A86,
  87  A87,  88  A88,  89  A89,  90  A90,  91  A91,
  92  A92,  93  A93,  94  A94,  95  A95,  96  A96,
  97  A97,  98  A98,  99  A99,  100  A100,  101  A101,
  102  A102,  103  A103,  104  A104,  105  A105,  106  A106,
  107  A107,  108  A108,  109  A109,  110  A110,  111  A111,
  112  A112,  113  A113,  114  A114,  115  A115,  116  A116,
  117  A117,  118  A118,  119  A119,  120  A120,  121  A121,
  122  A122,  123  A123,  124  A124,  125  A125,  126  A126,
  127  A127,  128  A128,  129  A129,  130  A130,  131  A131,
  132  A132,  133  A133,  134  A134,  135  A135,  136  A136,
  137  A137,  138  A138,  139  A139,  140  A140,  141  A141,
  142  A142,  143  A143,  144  A144,  145  A145,  146  A146,
  147  A147,  148  A148,  149  A149,  150  A150,  151  A151,
  152  A152,  153  A153,  154  A154,  155  A155,  156  A156,
  157  A157,  158  A158,  159  A159,  160  A160,  161  A161,
  162  A162,  163  A163,  164  A164,  165  A165,  166  A166,
  167  A167,  168  A168,  169  A169,  170  A170,  171  A171,
  172  A172,  173  A173,  174  A174,  175  A175,  176  A176,
  177  A177,  178  A178,  179  A179,  180  A180,  181  A181,
  182  A182,  183  A183,  184  A184,  185  A185,  186  A186,
  187  A187,  188  A188,  189  A189,  190  A190,  191  A191,
  192  A192,  193  A193,  194  A194,  195  A195,  196  A196,
  197  A197,  198  A198,  199  A199,  200  A200,  201  A201,
  202  A202,  203  A203,  204  A204,  205  A205,  206  A206,
  207  A207,  208  A208,  209  A209,  210  A210,  211  A211,
  212  A212,  213  A213,  214  A214,  215  A215,  216  A216,
  217  A217,  218  A218,  219  A219,  220  N1,  221  N2,
  222  N3,  223  M1,  224  M2,  225  M3,  226  M4,
  227  M5,  228  M6,  229  M7,  230  M8,  231  M10,
  232  M11,  233  M13,  234  M14,  235  M17,  236  M19,
  237  M20,  238  M21,  239  M22,  240  M23,  241  M24,
  242  M25,  243  M26,  244  M27,  245  M28,  246  M29,
  247  M30,  248  M31,  249  M32,  250  M34,  251  M35,
  252  M36,  253  M37,  254  M44,  255  M45,  256  M46,
  257  M47,  258  M48,  259  M49,  260  M51,  261  M52,
  262  M65,  263  M66,  264  M67,  265  M68,  266  M69,
  267  M70,  268  M71,  269  M72,  270  M73,  271  M74,
  272  M75,  273  M77,  274  M79,  275  M80,  276  M81,
  277  M82,  278  M83,  279  M84,  280  M85,  281  M86,
  282  M87,  283  M88,  284  M89,  285  M90,  286  M91,
  287  M92,  288  M93,  289  M94,  290  M95,  291  M97,
  292  M98,  293  M99,  294  M100,  295  M101,  296  M102,
  297  M103,  298  M104,  299  M105,  300  M106,  301  M107,
  302  M108,  303  M109,  304  M110,  305  M111,  306  M112,
  307  N4,  308  N5
		;

MATRIX
[                                     10        20        30        40        50        60        70        80        90        100       110       120       130       140       150       160       170       180       190       200       210       220       230       240       250       260       270       280       290       300      ]
[                                     .         .         .         .         .         .         .         .         .         .         .         .         .         .         .         .         .         .         .         .         .         .         .         .         .         .         .         .         .         .        ]

Acanthostega                 000100000100000?000000000010000000000000000000000100000000010--000000000000000-0000--00000000000000000000000000000000000000000000000-010000000000?0000000000000000?0000000000000000000000000000000000000000000000000100000000?0-00?00-?-0?1??????00???0?000????????????????????????????---?-??-??---?????-???--?--??
Proterogyrinus               01000000?00?001?00010000000?000000000000000000000001000000010--000000000010000-0020000000000????000?1000000?0??000000000000000000?00-00?001000000?00000000200001?0100000000000000?000000000010000000200100?10100101110001000??0-00?00-0-0?1??????00???0?000????????1-?????????????-?-??-???-??-??---???00-???--??-??
Balanerpeton                 000000001011001000000000?101000000000000000000011000000000000--100000000000000-0000?000000000000000000000000100000110001000000100000-0001-1010001?000000000000000?00000000?000020010000000000000000??002200110011021100010000?0-00?00-0-0?1??????00??10?000????????1-??????????????????---?-??-00---???00-???--??-??
Dendrerpeton                 000000000011001000000000?110000000000000000000010000000000000--100000000000000-000000?000000000000000000000010000?110000000000001110-00???1010001?00000000000001??10000000?00?0?00100000000000000000100220011001002?00?0??000?0-00000-0-0?1??????00???0?000????????1-??????????????????---?-??-00---???00-???--?0-?0
Tuditanus                    31011-110111001100010000?0000000000001--000100000001?000?00-0--110000?00011000-011??0?10??00?200000000?0000200000?000000??01001002-0-21???0010000?012-001021----??1000112202011010001021111-?100001--202200100011000100001000?0-00000-0-0?1??????00??10?000????????1-??????????????????--??-??-00---???00-???--??-??
Asaphestera                  22011-110111001000010000?00100000300010-0001000010010000000-0--?10000001010000-01210002001000???01000?0??00????001010000?000?0100????20????110000??12?00102???????10001122??011??000???1110-?0????102002100?1???200?10??????0??-00100-0-0?1??????00???0?000????????1-??????????????????--?????-00---???00-???--??-??
Hapsidopareion               3?011-010101001001--0000?0001000010001--0000000010010000110-0--120001000011000-01011002001001-0000011010000101010?0100000000110112-0-20???110000????0??0?02????????00011212001?01??0????????????????????????00??202?????????0??-00000-0-0?1??????00??10?000????????1-??????????????????--?????-??---?????-???--??-??
Saxonerpeton                 31011-110101001000010100?0011000010001--0001000000010000100-0--020001000011000-0110?0?201-001-00000000-?000??????10100000000110?1??1020????1100001011-001021----??10001121?2011001000?21111-1110001??0020002100110201000100?0?0-00?00-0-0?1??????00?????0?0????????1???????????????????--?????-00---???00-???--??-??
Pantylus                     10011-11011100100001000000000101011001--0000000000010110000-0--101000000222010-010100011020002000000011100010011?00000001000100011?10202010000001?01101010200000011000012202011101000?01111-101000201002200210011021100011000?0-10000-0-0?1??????00??11?000????????1-????????????0-0-?0--0?-?0-00---?2000-??0-0?0-?0
Cardiocephalus_sternbergi    3?011-110111001110010000?0000101021001--0001000000010?10000-0--12110001022211??1100000300100010011011121000100010000000000001?0012-0-20202111000?????????0?????????????????????????????????????????????????????????????????00?0-10000-0-0?1??????00??10?001????????1-????????????0-0-?0--0?-?0-00---???0?-??0-0??-?0
Cardiocephalus_peabodyi      32011-110111001100010000?0001101121001--0001000010010?10000-0--121000?10222111011000003???0???????0??????0??0???????0????0?0111?1??0-20????110002??01?00102???????100001220?0110000010????????1000?0-1121012?0??202010?????0??0-10000-0-0?1??????00??10?001????????1-????????????0-0-?0---?-??-00---?????-???--??-?0
Euryodus_primus              2?011-110111001100000000?0001102111001--0001000000010110000-0--??1000010222010-1100001200100010000000121000?0???0?0000000000111112-11203--1?1000???02?00102???????1000????????????00???1111-1?????1??0?2101?100?102010?0???00?0-10000-0-0?1??????00??10?000????????1-??????????????????--??-?--00---???00-???--??-??
Euryodus_dalyae              2?011-110111001100010000?0001102011001--0001000000010010000-0--121000010222010-010000020010?0???00000021000000010?0000000000111112-0-203--111000???02?00102???????10000122000100???0?0??????????????????????1????0?????????00?0-10000-0-0?1??????00??10?000????????1-??????????????????---?-??-00---???00-???--??-??
Pelodosotis                  13011-110111001100110000?0001000031001--0000000000010110010-0--12101-010012010-01210002?0100????000??0210001021100010000?000?0111111020?021100002??01?10102???????10001121?10110010010?0111-11100011-10220021???00201000???00?0-20?00-0-0?1??????00???0?0?0????????1-????????????0-0-?0--00-?--00---???00-???--??-??
Micraroter                   13011-110111001010110000?0000000030001--00010000100101?0010-0--121100010112010-0101001200100020000000020000001010?000000000010101??1020???1100000?00101010200001001000012200011000002?????????1000?0-1???0??????102110?????00??-20000-0-0?1??????00??10?000????????1-????????????0-0-?0--0?-?--00---???00-??0-0?0-??
Rhynchonkos                  33011-110111001000010000?0000102121001--0001000010010010000-0--121000010012000-0101101310100010010011011000000011001000?0000100001110101011110002??02?00102???????10000122-2011210001?3??????????0????12201210011020100010?00?0-20000-0-0?1??????00??10?000????????1-????????????0-0-?0--0--?--01---?0000-??0-0?0-??
Eocaecilia                   33011---0-1-1----000000000001101110001--00001---0-100111000?0--12010000000000100100111100??0010010111010100000001011001010?00--21??201-3--?1?0002?002?00-02?????0111000112?201121010013??????????????0122012100010?011001?100?0?0000000-0?-??????01???0?000????????00????????????20????10?000001002?000000?00--?-?21
Microbrachis                 32011-100111011000010000?0010000010001--0000000011110000100-0--010000000?11000-010?00?201-001-00000000-100000000010100000000101001110000021001002101100010200000011010112121011000000020110-00010000-102001100?21011110??0000?0-?0?00-0-0?1??????00?????000????????1-??????????????????--??-??-00---???00-???--??-??
Batropetes                   32011-10111100100???010000012102130001--00000000011120---00-0--12101-?100120011011110-3???00????100110-110010000000?0??0??001??11??101????1110003?0120001020010000100011220?011000000001110-11???0102002201210?10020110?11000?0-10000-0-0?1??????00??1??000????????1???????????????????--??-??-00---???00-???--??-??
Utaherpeton                  310????00??100111???0000?00?20000?0001--0000000?01???0???0?-0--12010??001?1000-01?????????0?1???000?0????0?????????????????00??10??0-21????110?00?01200000200000???0?01?????????00001?00-000????????-102201011?11?1?101?--000?0-00?00-0-0?1??????00?????0?0????????1???????????????????--??-??-??---?????-???--??-??
Stegotretus                  3?011-1101110011000?0000?0001101010001--000100000001001000000--111001010222010-0101000210200020001000011000?????0000000010001?001110-00?0?0?10?0???11?00102???????10001121????????00???1111-??????011012200210??2?00100????0???-?????-?-???????????????????????????????????????????????---?-??-??---?????-???--??-??
Sauropleura_scalaris         210100000100001110001000?0012000001101--0000010101010000000-0--1101?0001012000-011??0?0001001???01011120000?????000?00001100000100010003--1000010?01200011201010?01010101222111210000010-0010000000??0100110000100211100?10?0?0-00?00-0-0?1??????00???0?000????????1-??????????????????--??-??-00---???00-???--??-??
Ptyonius                     110101000101001100010000?0012000011001--0000010101010000000-0--110000000012000-011??0?000100010010001120000?????011000000100001?1??1101???1000021?112100?1201021001010102222211211000020-0000000000???10001001?12021111?--1???0-00?00-0-0?1??????00???0?000????????1-??????????????????--??-??-00---???00-???--??-??
Urocordylus                  22010??0??000011000??????????0?00?1001--???00100?1???????0?-0--1100???010??000-01???0?00010?????000?1?2?0?0?????0000?0???1000?0?0??1100???100??21?1121001120111?10101010122221?210000030-000?000000??010201111??1021011?--0?0?0-0????-?-???????????????????????????????????????????????--??-??-??---?????-???--??-??
Keraterpeton_galvani         32011-000111001000010000?00120000000?1--00000000?1110010000-101010000?00022000-010?11?20010?1???0000111??0??????0030??????0100010111111???0000013?01200011201100001010101222111210000030-000?010012???10001011?12021111?--0?0?0-00?00-0-0?1??????00?????0?0????????1-??????????????????--??-??-??---?????-???--??-??
Batrachiderpeton             ??011-000111001000010000?0011000000011--0000000001110010000-110010100100012000-011?11?20010001000000111?001?????0030000011?10001011111120?0000013?012000?12011000010101112221122?0?00?10-000?010012?????????????20??????????0??-00?00-?-0?1??????00??10?000????????1-??????????????????--??-??-??---?????-???--??-??
Diceratosaurus               ?1011-000111001010010000?0012000000011--00000000011100100000100010100?00????00-010?11?2???0???????0??????01?????00001?????000?11011102?2011000013?01200101201000001010101222111210000030-000?010012--210001011?12021111?--000??-00?00-?-???????????????????????????????????????????????--??-??-??---?????-???--??-??
Diplocaulus_magnicornis      01011-000111000-1001110100011100000011--00000010011100100000111010000100012000-010011?300100010010011110001?????001110101010020010?0-202010000013?01200101201000001011111222112200100130000010???12??200001101?120??111?--000?0-00?00-?-???????????????????????????????????????????????--??-??-00---???00-???--??-??
Diploceraspis                0?111-00011-1---0001110100012000000001--00000010011100100000111010000100012000-01001103001001?0010011110001?????00111010001010110111020201000002??012001012010100?10111122221122???0?1?0-00010???12????????????????????????00?0-00?00-?-???????????????????????????????????????????????--??-??-??---?????-???--??-??
Scincosaurus                 33011-110111001000010000?00120000?0011--00000000000120---0000--010100000012000-01??11?301-001?00100101-0001?????00010000100?0???????????01?000011?01210001201111001000101222?11210000?20-000?000002??0022001000010201000?1000?0-00?00-?-???????????????????????????????????????????????--??-??-??---?????-???--??-??
Brachydectes                 33011----1110011-1--000000012000-20001--00001---0-1101110-000--120100000012000-012100031110001001001111100?10100100100001001100111110203--1100002?011000102000010100101021200112100000311000100000010011001?11?12021110??0000?0-00?01-0-0?1??????00??11?000????????????????????????????--??-??-00---???00-???--??-??
Adelogyrinus                 2?011-10021-1----0000000?00110000300000-00000010?111000000?10--0101???000?0000-01000012?1-0?1???0?0001-0000??????00??0?0000000?00??100????100000??010?00102????????0001020220112??00???0-00000???0???2????????-?????????????0?0-0??00-0-0?1??????00?????0??????????????????????????????--??-??-00---???00-???--??-??
Oestocephalus                230100-0010100101011000000012101020001--00001---0-00001001000--120100100010000-01200000001--????100?101?0-0????000000000100000001110-003--1110012?012-000021----00111010122200121-01--0---------00-------------------------10?0-00?00-0-0?1??????00??10?00?????????????????????????????---?-??-??---?????-???--??-??
Phlegethontia                23011---0-1-1-------110000012000021001---0001---1---21---01-0--120101-00022000-012000-2???--????100??1?0--020000000?0-?010000??2-2-0-0?3--11100121012-000021----00111010?22200121-01--0---------00-------------------------11?0-00?00-1-0?1??????00??1??0?0??????????????????????0-0-00--00-?--00---?0-00-??0--??-10
Greererpeton                 02010000010001100000000000012?000300010000000000010000?000000--000000000000000-000000?000?000000000110?00000000000000000000000000100-001010010002?00000000000000??10100000?0000211100000-0100000001110011011110100201010--000?0-00?00-0-0?1??????00???0?000????????1-??????????????????---?-??-00---???00-???--??-??
Seymouria_baylorensis        0100000000010010000000000000000001000010000000000001000000000--000000000012010-000000000000000000000001010011??0103000000000000000??-200020001001?000000?020000100100000000001100000100110001001001020022101000000111100?0000?0-00000-0-0?1??????00???0?000????????1-???????????????-?0---?-??-00---??000-???-???-?0
Limnoscelis                  0101010001010010000100000000000000100100000000000101100010000--121000001022010-0001000111-00120001000010000?0??0000100000000000101?0-001020110000?000001002000000010000000000100000010011000??0100?0?002210101001011100011000?0-10000-0-0?1??????00??11?001????????1-??????????????????---?-??-00---???00-???--??-??
Branchiosauridae             311100001010001210000000?100100001000020???0000?1000000010010--110100000010000-0000????00?00001000?0001?100??????1110010010????????0-???????020010000?00?0000?0?0000000?????0?1200200?00-000??000????210000101?120211010--000?0-00?00-0-0?1??????00???0?000?0??????1-??????????????????---?-??-??---?????-???--??-??
Micromelerpetontidae         ?11100001010001010000100?1?000000?000000???000011001000010010--010000000000000-00000???00?10001?0000000?0?0?0????1110011000?????????????????010000000?00?0000?0?00000?0?????0?1210000?00-000??000????210001101?120211010--000?0-00?00-0-0?1??????00???0?000?0??????1-??????????????????---?-??-??---?????-???--??-??
Tersomius                    2?010000?0110010?000011011100000010000?0001000011000001000000--110?0000000000?00?0001000001000100000000?0001?00?001100110100000000?0-010021010?0??????????1????????????????????????????????????????????????????????????0???0000-00?00-0-0?1??????00???0?000????????1????????????????-?0--?--?--00---???00-???--??-?0
Ecolsonia                    0?11000001110011100001001100201000000001121000000000001000000--10000000001?010-000000?000010001?0000000?000?0??00?11000100000000?0?0-0?00200?000??00010000000001011000????????????100?????????0000?0101?11??0?0?100110?0???00??-?????-?-???????????????????????????????????????????????---?-??-??---?????-???--??-??
Acheloma                     0?010000011100??000001001?1020100000000111100?000000001000000--100000?00011010-0000??0000010001??00???0?0?0?0?????11?00?0000?0100??0-01???00?000??00000000000000?01000??????????001???????????000????01???????0??0?????0???000?-00?00-0-0?1??????00??11?001????????1-????????????0-????--??-??-00---???00-???--?0-?0
Eryops                       01010000?1?1000-000000?001??0000000100?0000000000000000000000--100000000000010-00000100000000?0??00???0?001?0????01100010000?00????0???????0?0?01?00000000000000001000??????????0000??00-000?000000??0???????0?10?1???0?0000000-00000-0-0?1??????00???0?000????????10????????????0-0-?0--0?-?--00---???00-???--?0-?0
Doleserpeton                 3?0100001011001000000100111?000001000020000000011000000010000--110000000000001001000110001100?0?001000??100?1???00110111110000000000-01002?010001?00??0000200?0??110000?12220??2??200?????????010?????????????0??0?????0???0000-00000-0-0?1??????00?????000????????00??????????????????--??-?--00---????0-??0-0?0-?0
Salamanders                  {01}2111-----000012-1--010001100000110001--00001---0-1-21----1-0--12010000000000100100111100102030110110010110?1?0000210?1?1-0002-2-2-0-1-??1010?00300120000020100100111011222201120020013---------1--111112011001110211000?000110-0000101-0?1??????000?00?00000??????00????????????0-0--0-----0--00---?0000-??0-0?0-00
frogs                        {01}1111-----0-1----1--01000110-0002100002010101---0-0-20----1-0--1201000000?0001001001111001010301101100101?011?000021011?1-0002-?12-0-1-3--01001030012-000021-----1101011122201120020013---------1011001110010001012110011000111-0001101-0?1??????000?-0?00000??????00????????????0-0--0-----0--00---?0000-??0-000-00
Albanerpetontidae            32011-----01001211--1100?00?20001100012-00001---1-0-21---01-0--110100-000??101101101112???0???????0????????????????????????002-2-1110213--01?000??012?00002??????011001122220122002001????????--1????01???0?0???10??10?0?0?01?0-00?00-1-0?1??????00?????0?0????????????????????????????-?-?-??-00---???00???????--??
Micropholis                  20?100000?110012100000?011?0?000000000000000000?1000000001000--1-00000000??000-000001?000010001100000000?10000?0001100110100000011110010??1000003?000?00001?????011010?0002?0?1200200??0-00000010001?112000110000020100010000?0-00?00-0-0?1??????00???0?000????????1-??????????????????--??-??-00---???00-???--?--??
Eoscopus                     2?0100001?11001010000110111?000000000020?21000011000000010010--110100000000000-0000???00001000000000000?0000100??111001101000000???0-?0?0200?0001000000000100001011000???0200??200200100-00000010????01110?21001?020100010000??-?????-?-???????????????????????????????????????????????---?-??-??---?????-???--?--??
Tambachia                    2?01000001110010000001001100201000000000111000000000001000000--110100000011010-0000???000010000?0001110??000?00???1100010000??1?1??0-01????01000??0???00?00??????01?0???????????00?0?????????????????011001??????0?????0???00?0-00000-0-0?1??????00???1?0?1????????1-??????????????????--??-??-00---???00-???--?--??
Triadobatrachus              31111---1--??????1--0100????????21???020-0101---0-0?20--?-000--12?1??????????????0011?1????1????10?????01?01?0001021-???1?0????????0????????00103?012-00?021----011010?10??20?1?002001?-------?-10???011000100???12-1001?0?01??-???????-???????????????????????????????????????????????---?-??-??---?????-???-??--??
Karaurus                     22111-----000012-1--0?10?11?10002100?1--?0?01---?-1-21---11-0--10010??000?000??01001111?010?03??00?00110110????00?21001???00???????0-???????0???3??12?00002??????01?10?????2?11?002????---------1-?????120110111102?1010?0001?0-00?01-1-0?1??????00?????0?0?????????0??????????????????????????00??????00??????????0
Gerobatrachus                31111-0010010012100001101??010?0210000200000????0??0000010010--??010000000000?-010?11?10010103?11011??201?0??????02101111100???????0-?1????1?0??3??02?????2??????11????12??2?1?201200?????????0100?????1?00?1?1?1?2???0???001?0-00000-1-0?1??????00???0??00?????????-??????????????????--?????-??---?????-???--??-??
Platyrhinops                 11010000?011001?10000010?101002020000020000000001000000010010--11110000000000100?0?01?000010000???0?????010?1????01101110100000201?0-?0????010000??02-0000100??0?110000102?2?1?200200?00-0????0100???0?1??0111010?2?1000??000??-00?00-0-0?1??????00???0?000????????1-??????????????????--??-??-00---???00-???--?--??
Amphibamus                   31110000?011001010000000?10000202000002000000001100000001001???1111000000000010010?0??000110010?0010000?110010??01110111010000?????0-0??????10001??00?0000200??00110000?00?2?1?200200?00-00000010000?0??1?0100?1102?1?00??0000?-00?00-?-0?1??????00??10?000????????1-??????????????????--??-??-00---???00-???--?--??
Rhinatrematidae              33011-----0-1----1--0000?0000102110001-----01---0-0-21----1-0--12011--000120010010011110010001001011101011000100100100102-0002-212-201-3--11000?2?012-000021----111?00111?220112?020---------------------------------------1000100001010000{01}{01}0000011{01}00000000000000{01}00000001112121010010010{01}100100000000000000000021
Ichthyophiidae               33011-----0-1----1--000000000102110001-----01---0-0-21----1-0--12001--000120010010011110010101001011101011000100100100102-0002-212-211-3--11000?2?012-000021----111?00111?220112?020---------------------------------------10?0110000111101{01}{01}11110{23}10{01}000000000000000001000011{02}{01}{01}1{01}100{02}0{02}0{01}{01}10{01}{34}00010{01}0{01}{01}3{01}1{01}00{01}0021
Scolecomorphidae             33011-----0-1----1--000000010102120001-----01---0-1-21----1-0--12111--00022000-0100111100101010010111010110----0100100102-0002-212-211-3--11100?2?012-000021------1?00111?220112?020---------------------------------------10?102000112121131111113201{01}0000{01}?0100111001?02011022010{12}00{02}10{01}0{01}102{14}00110--00{46}{01}1----0{01}21
Herpelidae                   33011-----0-1----1--00000001-102120001-----01---0-1-21----1-0--12111--0002200{01}-010011110010101001011101011000100100100102-0002-212-211-3--11100?2?012-000021------1?00111?220112?020---------------------------------------10?102{01}{01}11{01}100112001111{23}11{01}0{01}{01}00011110{01}{01}{01}001?1011012001111000{01}00{01}1023{12}00101{01}1{01}4{01}1000{01}1{02}21
Caeciliidae                  33011-----0-1----1--00000001-102120001-----01---0-1-21----1-0--12111--00022000-010011110010101001011101011010100100101102-0002-212-211-3--11100?2?012-000021------1?00111?220112?020---------------------------------------10?1021111111201200111{01}311001101??0101001111?1001?100111110001000202310010101150001{01}00021
Typhlonectidae               33011-----0-1----1--00000001-102120001-----01---0-0-21----1-0--12111--00022000-010011110010101001011101011010100100101102-0002-212-211-3--11100?2?012-000021------1?00111?220112?020---------------------------------------10?10211111212012001110211001000110101011011?0{01}011{01}0002111000{01}0002023102102010{57}0011100021
Dermophidae                  33011-----0-1----1--00000001-102120001-----01---0-1-21----1-0--12111--0002200{01}-010011110010101001011101011010100100101102-0002-212-211-3--11100?2?012-000021------1?00111?220112?020---------------------------------------10?10211111{12}1201200111{01}{23}11{01}0{01}11011{01}1{01}000{01}001?00011002{12}1{01}111{12}0{01}{01}0110{02}{134}{12}001{01}{01}011{02}000{01}{01}00{03}21
Siphonopidae                 33011-----0-1----1--00000001-102120001-----01---0-1-21----1-0--12111--00022000-010011110010101001011101011010100100101102-0002-212-211-3--11100?2?012-000021------1?00111?220112?020---------------------------------------10?1021111{01}112012011110{12}11100{01}10{01}101000{01}10????00110?2?111{01}1200{01}011123{12}0{02}1{01}101{01}000000{01}{01}021
Indotyphlidae                33011-----0-1----1--00000001-102120001-----01---0-1-21----1-0--12111--0002200{01}-010011110010101001011101011010100100101101-0002-112-211-3--01100?2?012-000021------1?00111?220112?020---------------------------------------10?102111111120120011?{01}{23}110010000111{12}000{01}{01}01?00{01}{01}{01}1{01}{02}1111{01}1{01}0{01}{01}0{01}1{01}{02}321{02}10{01}11{01}{017}0000{01}00021
;
END;


BEGIN ASSUMPTIONS;
	OPTIONS  DEFTYPE=unord PolyTcount=MINSTEPS ;
END;


BEGIN TREES; 

	TRANSLATE
		1	Acanthostega,
		2	Proterogyrinus,
		3	Balanerpeton,
		4	Dendrerpeton,
		5	Tuditanus,
		6	Asaphestera,
		7	Hapsidopareion,
		8	Saxonerpeton,
		9	Pantylus,
		10	Cardiocephalus_sternbergi,
		11	Cardiocephalus_peabodyi,
		12	Euryodus_primus,
		13	Euryodus_dalyae,
		14	Pelodosotis,
		15	Micraroter,
		16	Rhynchonkos,
		17	Eocaecilia,
		18	Microbrachis,
		19	Batropetes,
		20	Utaherpeton,
		21	Stegotretus,
		22	Sauropleura_scalaris,
		23	Ptyonius,
		24	Urocordylus,
		25	Keraterpeton_galvani,
		26	Batrachiderpeton,
		27	Diceratosaurus,
		28	Diplocaulus_magnicornis,
		29	Diploceraspis,
		30	Scincosaurus,
		31	Brachydectes,
		32	Adelogyrinus,
		33	Oestocephalus,
		34	Phlegethontia,
		35	Greererpeton,
		36	Seymouria_baylorensis,
		37	Limnoscelis,
		38	Branchiosauridae,
		39	Micromelerpetontidae,
		40	Tersomius,
		41	Ecolsonia,
		42	Acheloma,
		43	Eryops,
		44	Doleserpeton,
		45	Salamanders,
		46	frogs,
		47	Albanerpetontidae,
		48	Micropholis,
		49	Eoscopus,
		50	Tambachia,
		51	Triadobatrachus,
		52	Karaurus,
		53	Gerobatrachus,
		54	Platyrhinops,
		55	Amphibamus,
		56	Rhinatrematidae,
		57	Ichthyophiidae,
		58	Scolecomorphidae,
		59	Herpelidae,
		60	Caeciliidae,
		61	Typhlonectidae,
		62	Dermophidae,
		63	Siphonopidae,
		64	Indotyphlidae
	;
	TREE  * UNTITLED =  [&R] (1,(35,((43,((4,3),(((42,41),50),((38,39),((40,48),(49,(54,(55,(44,(((((((((63,62),64),(61,60)),59),58),57),56),17),(53,(((45,52),47),(46,51))))))))))))),(2,(36,(37,((((31,(34,33)),((22,(23,24)),(30,((29,28),(27,(25,26)))))),20),((32,18),(6,(5,((7,8),((14,15),((19,16),(9,(21,((11,10),(12,13)))))))))))))))));

END;


BEGIN MacClade;
	Version 4.0  88;
	LastModified -861728347;
	FileSettings editor  '1' '1' '276' '1';
	Singles 010;
	Editor 00011001111111100100010010 '0' '24' Geneva '9' '100' '1' all;
	EditorPosition  '44' '6' '723' '1227';
	TreeWindowPosition  '46' '6' '735' '1230';
	ListWindow Characters closed Geneva '9' '50' '10' '273' '359' 000;
	ListWindow Taxa closed Geneva '9' '50' '10' '273' '295' 100000000;
	ListWindow Trees closed Geneva '9' '50' '10' '276' '490' ;
	ListWindow TypeSets closed Geneva '9' '50' '10' '276' '490' ;
	ListWindow WtSets closed Geneva '9' '50' '10' '276' '490' ;
	ListWindow ExSets closed Geneva '9' '50' '10' '276' '490' ;
	ListWindow CharSets closed Geneva '9' '50' '10' '276' '490' ;
	ListWindow TaxSets closed Geneva '9' '50' '10' '276' '490' ;
	ListWindow CharPartitions closed Geneva '9' '50' '10' '276' '490' ;
	ListWindow CharPartNames closed Geneva '9' '50' '10' '276' '490' ;
	ListWindow WtSets closed Geneva '9' '50' '10' '276' '490' ;
	ChartWindowPosition  '52' '30' '718' '1220';
	StateNamesSymbols closed Geneva '9' '10' '50' '30' '148' '220';
	WindowOrder  Data;
	OtherSymbols &/ 00 ?-;
	Correlation  '0' '0' '1000' '0' '0' 10011010;
	Salmo 00000001;
	EditorFile  '2';
	ExportHTML _ MOSS  '100' 110000;
	PrettyPrint 10;
	EditorToolsPosition  '609' '46' '115' '165';
	TreeToolsPosition  '616' '9' '126' '138';
	TreeWindowProgram 10;
	TreeWindow 0000;
	Continuous  '0' '3' 1;
	Calculations 0000001;
	SummaryMode  '0' '0' 0;
	Charts  Geneva '9' (normal) 0010;
	NexusOptions  '0' '0' '50' 001011011;
	TipLabel  '1';
	TreeFont  Geneva '9' (normal);
	TreeShape  1.0 1.0 0100;
	TraceLabels 0101;
	ChartColors  '0' '0' '65535' '9' '0' 1;
	ChartBiggestSpot 1;
	ChartPercent 10;
	ChartBarWidth  '10' 1;
	ChartVerticalAxis 10101;
	ChartMinMax  '0';
	TraceAllChangesDisplay  '1' 1;
	BarsOnBranchesDisplay  '0' '0' '60000' '10000' '10000' '10000' '10000' '60000' '65000' '65000' '65000' '6' '1' 0000101;
	ContinuousBranchLabels 0;
	AllStatesBranchLabels 1;
	IndexNotation  '2' 1;
	PrintTree  10.00 '2' '2' '2' '2' '2' '2' '2' '2' '2' '2' '2' Geneva '9' (normal) Geneva '10' (normal) Geneva '9' (normal) Geneva '9' (normal) Geneva '9' (bold ) Geneva '9' (normal) Geneva '9' (normal) '0' '0' '0' '0' '0' '0' '0' '0' '0' '0' '0' '0' '0' '0' '0' '0' '0' '0' '0' '0' '0' '0' '0' '0' '0' '0' '0' '0' '0' '0' '1' '1' '1' '1' '0' '0' '-39' '4' '-40' '0' '1' '2' '1' '8' '0' '0' '0' '2' 1000111000000000000100000111000;
	MatchChar 00 .;
	EntryInterpretation 01;
	ColorOptions 00;
	TreeTools  '0' '5' '4' '0' '10' '4' '0' 00100111111101110;
	EditorTools  '0' '0' '0' '1000' '0' '0' '6' '3' '0' 100000101110001;
	PairAlign  '2' '2' '3' '2' '1' '1' '2' '1' '3' 1010;
	BothTools  '1';
END;
